# Supplementary material for: The CIN4 Chromosomal Instability qPCR Classifier Defines Tumor Aneuploidy and Stratifies Outcome in Grade 2 Breast Cancer
Source: PLoS One. 2013 Feb 26;8(2):e56707. doi: 10.1371/journal.pone.0056707 (PMC3582639; doi:10.1371/journal.pone.0056707)
Supplement: Table S1 — The public datasets analysed in the study and their supplementary references. (XLS) [file pone.0056707.s007.xls]

## Sheet: Table S1_Datasets
Table S1. The public datasets analysed in the study and their supplementary references.
	Name	Source	Cancer Tissue	Author	Year	Nr. of Patients
	NKI1	http://www.rii.com/publications/2002/nejm.html	Breast Cancer	van de Vijver	2002	295
	NKI2	http://www.rii.com/publications/2002/vantveer.html	Breast Cancer	van 't Veer	2002	98
	EMC	GEO/GSE2034	Breast Cancer	Wang	2005	286
	JBI1	GEO/GSE2990	Breast Cancer	Sotiriou	2006	189
	DUKE(B)	GEO/GSE3143	Breast Cancer	Bild	2006	158
	GIS	GEO/GSE4922	Breast Cancer	Ivshina	2006	289
	GIS2	GEO/GSE3494	Breast Cancer	Miller	2005	251
	MDA1	http://bioinformatics.mdanderson.org/pubdata.html	Breast Cancer	Hess	2006	133
	UCSF	EBI/E-TABM-158	Breast Cancer	Chin	2007	130
	MDA-MB-231	GEO/GSE2603	Breast Cancer	Minn	2005	99
Supplementary references to Table S1.
Bild, A. H., et al. (2006), 'Oncogenic pathway signatures in human cancers as a guide to targeted therapies', Nature, 439 (7074), 353-7.
Chin, S. F., et al. (2007), 'High-resolution aCGH and expression profiling identifies a novel genomic subtype of ER negative breast cancer', Genome Biol, 8 (10), R215.
Hess, K. R., et al. (2006), 'Pharmacogenomic predictor of sensitivity to preoperative chemotherapy with paclitaxel and fluorouracil, doxorubicin, and cyclophosphamide in breast cancer', J Clin Oncol, 24 (26), 4236-44.
Ivshina, A. V., et al. (2006), 'Genetic reclassification of histologic grade delineates new clinical subtypes of breast cancer', Cancer Res, 66 (21), 10292-301.
Miller, L. D., et al. (2005), 'An expression signature for p53 status in human breast cancer predicts mutation status, transcriptional effects, and patient survival', Proc Natl Acad Sci U S A, 102 (38), 13550-5.
Minn, A. J., et al. (2005), 'Genes that mediate breast cancer metastasis to lung', Nature, 436 (7050), 518-24.
Sotiriou, C., et al. (2006), 'Gene expression profiling in breast cancer: understanding the molecular basis of histologic grade to improve prognosis', J Natl Cancer Inst, 98 (4), 262-72.
van de Vijver, M. J., et al. (2002), 'A gene-expression signature as a predictor of survival in breast cancer', N Engl J Med, 347 (25), 1999-2009.
van 't Veer, L. J., et al. (2002), 'Gene expression profiling predicts clinical outcome of breast cancer', Nature, 415 (6871), 530-6.
Wang, Y., et al. (2005), 'Gene-expression profiles to predict distant metastasis of lymph-node-negative primary breast cancer', Lancet, 365 (9460), 671-9.
