# Supplementary material for: The CIN4 Chromosomal Instability qPCR Classifier Defines Tumor Aneuploidy and Stratifies Outcome in Grade 2 Breast Cancer
Source: PLoS One. 2013 Feb 26;8(2):e56707. doi: 10.1371/journal.pone.0056707 (PMC3582639; doi:10.1371/journal.pone.0056707)
Supplement: Table S2 — The probes used for the qPCR evaluation in the study. (XLS) [file pone.0056707.s008.xls]

## Sheet: Table S2_Probes
Table S2. The probes used for the qPCR evaluation in the study.
ABI TaqMan® Gene Expression Assays	Function	Assay ID
AURKA, aurora kinase A	Protein kinase	Hs01597773_mH
FOXM1, forkhead box M1	Transcription factor	Hs01073586_m1
TOP2A, topoisomerase (DNA) II alpha	Regulatory molecule	Hs00172214_m1
TPX2, microtubule-associated, homolog	Microtubule family cytoskeletal protein	Hs00201616_m1
B4GALT3, UDP-Gal:betaGlcNAc beta 1,4- galactosyltransferase	Glycosyltransferase	Hs00186856_m1
SLC9A3R2, solute carrier family 9	Sodium/hydrogen exchanger	Hs00191186_m1
PUM1, pumilio homolog 1	Nucleic acid binding protein	Hs00206469_m1
