# Supplementary material for: The CIN4 Chromosomal Instability qPCR Classifier Defines Tumor Aneuploidy and Stratifies Outcome in Grade 2 Breast Cancer
Source: PLoS One. 2013 Feb 26;8(2):e56707. doi: 10.1371/journal.pone.0056707 (PMC3582639; doi:10.1371/journal.pone.0056707)
Supplement: Table S4 — Performance of the individual components of CIN4 in tissue samples of grade 2 breast tumors. (XLS) [file pone.0056707.s010.xls]

## Sheet: Table S4_Individual genes
Table S4. Performance of the individual components of CIN4 in tissue samples of grade 2 breast tumors
TRAINING set (Grade1 and Grade3)							TEST set (Grade2)
AURKA	HR (inferior)	HR (superior)	CI (lower)	CI (upper)	p-value		AURKA	HR (inferior)	HR (superior)	CI (lower)	CI (upper)	p-value
median	0.707521	1.41339	0.409261	1.22315	0.213512		median	1.38612	0.721436	0.659267	2.91436	0.392018
average	0.66959	1.49345	0.388755	1.1533	0.149576		average	1.33933	0.74664	0.638112	2.81113	0.440699
Perc. 10	0.825345	1.21161	0.328219	2.07543	0.675442		Perc. 10	0.671277	1.4897	0.0911325	4.94459	0.676955
Perc. 25	0.620598	1.61135	0.311322	1.23712	0.155534		Perc. 25	1.33757	0.747624	0.541867	3.30173	0.53969
Perc. 75	0.692327	1.4444	0.387706	1.23629	0.224602		Perc. 75	0.808235	1.23726	0.365581	1.78686	0.603774
Perc. 90	1.03303	0.968025	0.441056	2.41954	0.940096		Perc. 90	1.73789	0.57541	0.412322	7.32502	0.414727
FOXM1	HR (inferior)	HR (superior)	CI (lower)	CI (upper)	p-value		FOXM1	HR (inferior)	HR (superior)	CI (lower)	CI (upper)	p-value
median	1.26375	0.791294	0.732473	2.18038	0.399361		median	1.68991	0.591749	0.805158	3.54686	0.167818
average	1.37827	0.725547	0.791849	2.39898	0.252643		average	1.35767	0.736556	0.64702	2.84885	0.419641
Perc. 10	1.41068	0.708876	0.635888	3.12953	0.417041		Perc. 10	0.810945	1.23313	0.192432	3.41747	0.768564
Perc. 25	1.3033	0.767286	0.723083	2.34908	0.386729		Perc. 25	1.84448	0.542158	0.833694	4.08077	0.147229
Perc. 75	1.46447	0.68284	0.734534	2.91978	0.260469		Perc. 75	1.03885	0.962603	0.441495	2.44444	0.930214
Perc. 90	1.44533	0.691881	0.520935	4.01008	0.456018		Perc. 90	1.31647	0.75961	0.397369	4.36138	0.640959
TOP2A	HR (inferior)	HR (superior)	CI (lower)	CI (upper)	p-value		TOP2A	HR (inferior)	HR (superior)	CI (lower)	CI (upper)	p-value
median	1.16233	0.860337	0.673546	2.00584	0.588404		median	2.18831	0.456974	1.04042	4.60266	0.039624
average	1.24562	0.802811	0.721852	2.14944	0.429252		average	1.9345	0.51693	0.921809	4.05972	0.0837553
Perc. 10	0.753397	1.32732	0.299426	1.89565	0.532093		Perc. 10	2.79709	0.357515	1.05994	7.38126	0.0633571
Perc. 25	0.782773	1.27751	0.41047	1.49276	0.447523		Perc. 25	3.07917	0.324763	1.43802	6.59327	0.00638941
Perc. 75	1.17356	0.852109	0.615322	2.23824	0.622234		Perc. 75	1.55538	0.642931	0.717845	3.37009	0.254609
Perc. 90	6.6747	0.149819	0.9221	48.3154	0.00830568		Perc. 90	1.14111	0.876341	0.484841	2.68568	0.759964
TPX2	HR (inferior)	HR (superior)	CI (lower)	CI (upper)	p-value		TPX2	HR (inferior)	HR (superior)	CI (lower)	CI (upper)	p-value
median	0.855113	1.16944	0.496133	1.47383	0.572885		median	0.719265	1.39031	0.325293	1.59039	0.407407
average	0.855113	1.16944	0.496133	1.47383	0.572885		average	0.719265	1.39031	0.325293	1.59039	0.407407
Perc. 10	0.816752	1.22436	0.324774	2.054	0.65842		Perc. 10	0.982335	1.01798	0.133385	7.23455	0.986003
Perc. 25	1.00506	0.994966	0.544462	1.85531	0.987131		Perc. 25	1.86283	0.536818	0.791367	4.38499	0.177877
Perc. 75	0.858447	1.16489	0.465089	1.5845	0.629624		Perc. 75	0.980175	1.02023	0.452293	2.12416	0.959568
Perc. 90	0.585298	1.70853	0.275487	1.24352	0.190614		Perc. 90	1.27845	0.782196	0.385843	4.23602	0.678129
CIN4	HR (inferior)	HR (superior)	CI (lower)	CI (upper)	p-value		CIN4	HR (inferior)	HR (superior)	CI (lower)	CI (upper)	p-value
median	1.84343	0.185639	0.489406	1.45354	0.0539554		median	2.56181	0.640281	0.744378	3.27692	0.0240245
average	1.78993	0.265932	0.457798	1.36303	0.0395986		average	2.56181	0.640281	0.744378	3.27692	0.0240245
Perc. 10	1.74761	0.3376	0.297278	1.88012	0.052028		Perc. 10	2.6829	0.594213	0.507852	5.57672	0.0426093
Perc. 25	1.77402	0.291964	0.405956	1.47577	0.0426356		Perc. 25	2.61939	0.617517	0.712882	3.67862	0.0267282
Perc. 75	1.0865	0.920383	0.569767	2.07188	0.799671		Perc. 75	1.41412	0.707152	0.652527	3.06462	0.373095
Perc. 90	1.64125	0.609292	0.591587	4.55335	0.307189		Perc. 90	1.28421	0.778688	0.48815	3.37847	0.602799
