# Supplementary material for: The CIN4 Chromosomal Instability qPCR Classifier Defines Tumor Aneuploidy and Stratifies Outcome in Grade 2 Breast Cancer
Source: PLoS One. 2013 Feb 26;8(2):e56707. doi: 10.1371/journal.pone.0056707 (PMC3582639; doi:10.1371/journal.pone.0056707)
Supplement: Table S5 — Correlation of the clinicopathological/prognostic variables with each other in grade 2 breast tumours only. Pearson correlation coefficients displayed, significant correlation: gray highlight. (XLS) [file pone.0056707.s011.xls]

## Sheet: Table S5_PreMultivariate
Table S5. Correlation of the clinicopathological/prognostic variables with each other in grade 2 breast tumours only. Pearson correlation coefficients shown, significant correlation: gray highlight.
GRADE 2 TUMORS	AGE	HISTOLOGY	VASC.	NECROSIS	HR	KI67	MITOTIC	TUMOUR	NPI	ANEUPLOIDY	CIN4
(N=62)			INVASION		STATUS		INDEX	SIZE			SCORE
AGE	x	NA	-0.014	0.235	NA	-0.034	-0.026	0.13	0.01	0.089	NA
HISTOLOGY	x	x	NA	NA	NA	NA	NA	NA	NA	NA	NA
VASC. INVASION	x	x	x	0.14	NA	-0.019	0.081	-0.062	0.222	0.142	-0.014
NECROSIS	x	x	x	x	NA	0.185	0.117	0.207	0.051	0.01	NA
HR STATUS	x	x	x	x	x	NA	NA	NA	NA	NA	NA
KI67	x	x	x	x	x	x	0.384	0.177	-0.177	-0.113	NA
MITOTIC INDEX	x	x	x	x	x	x	x	0.01	-0.153	0.047	NA
TUMOUR SIZE	x	x	x	x	x	x	x	x	0.017	-0.083	NA
NPI	x	x	x	x	x	x	x	x	x	0.071	NA
ANEUPLOIDY	x	x	x	x	x	x	x	x	x	x	NA
CIN4 SCORE	x	x	x	x	x	x	x	x	x	x	x
				p =	0.008	0.01	0.001				0.024
NA: not applicable
